# Supplementary material for: LC-ESI-QTOF-MS/MS Analysis, Cytotoxic, Antiviral, Antioxidant, and Enzyme Inhibitory Properties of Four Extracts of Geranium pyrenaicum Burm. f.: A Good Gift from the Natural Treasure
Source: Int J Mol Sci. 2021 Jul 16;22(14):7621. doi: 10.3390/ijms22147621 (PMC8307321; doi:10.3390/ijms22147621)
Supplement: Supplementary file 1 [file ijms-22-07621-s001.zip]

Archive with 1 entries (1 files):
- ijms-1259062-supplementary.pdf
